# Supplementary material for: Pollen assemblages and distribution characteristics in surface sediments of karst caves on the Guizhou Plateau, southwestern China
Source: PLoS One. 2025 Sep 22;20(9):e0333003. doi: 10.1371/journal.pone.0333003 (PMC12453262; doi:10.1371/journal.pone.0333003)
Supplement: S1 Dataset — (XLS) [file pone.0333003.s003.xls]

## Sheet: Yinhegong Cave
	S1 Dataset. Pollen, spore, algae percentages and pollen concentration from Yinhegong Cave
	Samples	Exterior	Interior
		Ym	Y05	Y10	Y15	Y25	Y30
	Pinus	73.4015	73.8947	70.6522	43.4599	55.5066	14.2857
	Bladder	0.511509	19.3684	20.6522	47.2574	19.8238	42.8571
	Tsuga	0	0	0	0	0	4.7619
	Betula	4.85934	0.210526	0	0	3.52423	4.7619
	Carpinus	3.32481	0.210526	0.543478	0.421941	4.84581	4.7619
	Corylus	0.255754	0	0	0	0.881057	0
	Euphorbiaceae	0	0	0	0	0	4.7619
	Sapium	0	0.631579	0.543478	0	0	0
	Vitis	0	0	1.08696	0	0	4.7619
	Moraceae	0.255754	0	0	0	0	4.7619
	Ulmus/Zelkova	0.255754	0	0	0	0.440529	0
	Celtis/Aphananthe	0	0	0	0	1.32159	0
	Oleaceae	1.79028	0	0	1.26582	0.440529	0
	Salix	0	0.631579	0.543478	1.68776	0.440529	0
	Pterocarya	1.02302	0.631579	1.08696	0	0.881057	0
	Liquidambar	0.255754	0	0.543478	0	0	0
	Hamamelidaceae	0.511509	0	0	0	0	0
	Quercus	1.79028	1.05263	0.543478	0.421941	2.64317	4.7619
	Fagus	0.255754	0	0	0	0	0
	Castanopsis/Lithocarpus	0	0.421053	0	0	0	0
	Ephedraceae	0	0	0	0.421941	0	0
	Magnoliaceae/Liliaceae	0.511509	0.421053	0.543478	1.26582	0	0
	Ilex	0	0	0	0	1.32159	0
	Ebenaceae	0	0.421053	0	0	0	0
	Rhamnaceae	0	0.210526	0	0	0	0
	Anacardiaceae	0.255754	0	0	0	0	0
	Taxodiaceae	0.255754	0	0	0	0	0
	Ranunculaceae	0.511509	0.631579	0	0	0.440529	0
	Compositae	0	0.210526	0.543478	0	0.440529	4.7619
	Artemisia	5.11509	0.210526	0.543478	0.421941	4.40529	0
	Cyperaceae	0	0	1.63043	1.68776	0.440529	0
	Brassicaceae	0.767263	0	0	0.421941	0.440529	0
	Poaceae	2.8133	0.210526	0	0	0.440529	0
	Zea mays	0.255754	0	0	0	0	0
	Chenopodiaceae	0	0.210526	0	0	0.881057	0
	Undetermined pollen	1.02302	0.421053	0.543478	1.26582	0.440529	4.7619
	Gleicheniaceae	1.02302	0.631579	1.63043	8.86076	2.64317	0
	Pteris	0	0.842105	1.08696	0.843882	1.32159	0
	Davalliaceae	0	0	0	0	3.96476	0
	Humata	0	0	0	0	0.440529	0
	Athyriaceae	0	0	0	0	0.440529	0
	Cibotium	0	4	4.8913	3.79747	0	0
	Osmunda	0	0	0	0.843882	0	0
	Selaginellaceae	0	0	1.08696	0.843882	0	0
	Undetermined monoletes	4.34783	17.4737	69.0217	21.519	2.20264	90.4762
	Undetermined triletes	0.255754	0.210526	5.43478	2.53165	1.32159	0
	fungal spore	10.9974	12	24.4565	25.3165	43.1718	790.476
	Concentricystes	0	12	0	0	0	4.7619
	Pollen concentration	283561	353870	15689.9	31622.2	21334.8	6633.63
	Note: Pollen percentages were calculated based on the sum of terrestrial pollen grains. The dataset of pollen percentages (designated in blue) was used for Pearson correlation analysis.
