# Supplementary material for: Pollen assemblages and distribution characteristics in surface sediments of karst caves on the Guizhou Plateau, southwestern China
Source: PLoS One. 2025 Sep 22;20(9):e0333003. doi: 10.1371/journal.pone.0333003 (PMC12453262; doi:10.1371/journal.pone.0333003)
Supplement: S2 Dataset — (XLS) [file pone.0333003.s004.xls]

## Sheet: Dongkou Cave
	S2 Dataset. Pollen, spore, algae percentages and pollen concentration from Dongkou Cave
	Sample ID	Exterior		Interior
		Dr	Dm	D05	D10	D15	D20	D25	D30	D35	D40	D45	D50	D55
	Pinus	74.4292	41.0853	52.4548	31.9261	30.3279	8.88158	11.8182	19.0083	26.9663	28.8	22.2222	17.0732	6.70103
	Bladder	5.02283	0	8.78553	2.11082	3.27869	8.88158	1.36364	0	2.24719	0	4.93827	13.4146	5.6701
	Tsuga	0	0	0.258398	0	0	0	0	0	0	0	0	0	0
	Taxodiaceae	0.456621	0	0.258398	0	0	0	0	0	0	0	0	0	0.515464
	Betula	1.82648	1.55039	3.87597	6.86016	2.86885	2.30263	2.72727	2.47934	1.1236	1.6	2.46914	2.43902	0.515464
	Carpinus	0.913242	1.55039	5.68475	7.91557	2.86885	2.30263	4.54545	1.65289	7.86517	0.8	8.64198	0	9.27835
	Alnus	0	0.775194	1.03359	0.791557	0	0.657895	0	0	0	0.8	0	0	0
	Corylus	0	0	0	0.527704	0	0.328947	0.454545	0	0	0.8	0	0	0
	Ulmus/Zelkova	0	0	0.258398	0.263852	0.409836	0	0	0	1.1236	0	0	0	1.03093
	Celtis/Aphananthe	0.456621	0.775194	1.03359	1.58311	2.04918	0	0	0	0	0	0	0	0.515464
	Ilex	0	0.775194	0	0	0	0	0	0	0	0	0	0	0
	Euphorbiaceae	0	0.775194	0	0	0.819672	0	0	0	0	0	0	0	0
	Sapium	0	0	0	0.263852	0	0.328947	0	0	0	0	0	0	0
	Phyllanthus	0	0	0	0.263852	0	0.328947	0	0	0	0	0	0	0
	Oleaceae	0	2.32558	0.258398	0.527704	1.22951	0.328947	1.36364	0	3.37079	0	4.93827	0	3.60825
	Palmae	0.456621	1.55039	2.32558	10.0264	20.4918	16.7763	21.3636	29.7521	15.7303	16	4.93827	0	1.03093
	Quercus	1.36986	0	2.84238	2.37467	2.86885	4.27632	5	4.95868	0	3.2	1.23457	1.21951	2.57732
	Castanopsis/Lithocarpus	0	0	0	0.263852	0	0	0	0	0	0	0	0	0.515464
	Pterocarya	0	0	0.775194	0.263852	0.819672	0	0.454545	0	1.1236	0	0	0	0
	Juglans	0.456621	0	0	0	0	0	0	0	0	0	0	0	0
	Carya	0	0.775194	0	0	0	0	0	0	0	0	0	0	0
	Hamamelidaceae	0.456621	0	0	0.263852	0	0	0	0	0	0	0	0	0
	Liquidambar	0	0	0.258398	0.791557	0	0	0	0	0	0.8	0	1.21951	0.515464
	Rutaceae	0.456621	0	0.258398	0.527704	0	0	0	0.826446	0	0	0	0	0
	Myrica	0.456621	0	0.258398	0.263852	0	0	0	0	0	0	0	1.21951	0
	Leguminosae	0	0	0.258398	0.263852	0	0	0.454545	1.65289	1.1236	0	0	0	0
	Vitis	0	0	0	0	0	0	0.454545	0	0	0	0	0	0
	Celastraceae	0	0	0	0.527704	0	0	0	0	0	0	0	0	0
	Salix	0	0	0	0.527704	0	0	0	0	0	0	0	0	0
	Ephedraceae	0	0	0	0.263852	0	0	0	0	0	0	0	0	0
	Solanaceae	0	0	0	0	0	0.328947	0	0	0	0	0	0	0
	Brassicaceae	1.36986	1.55039	5.16796	2.63852	0.819672	1.64474	1.81818	3.30579	2.24719	4	4.93827	8.53659	1.54639
	Caryophyllaceae	0.456621	0	0.258398	0	0	0	0	0	0	0.8	0	0	0
	Chenopodiaceae/Amaranthaceae	0.456621	0.775194	0.516796	1.05541	0.819672	0.986842	0.454545	1.65289	1.1236	3.2	0	1.21951	1.54639
	Ranunculaceae	0.456621	1.55039	0.258398	1.58311	1.22951	1.64474	0.454545	1.65289	0	0.8	0	0	1.54639
	Thalictrum	0	0.775194	0	0.263852	0	0	0.454545	0.826446	0	0.8	0	0	0
	Plantago	0	0	0	0	0	0	0	0	0	0.8	0	0	0
	Poaceae＜35 μm	3.19635	6.20155	2.06718	4.22164	5.32787	21.0526	23.1818	9.09091	3.37079	11.2	7.40741	4.87805	12.8866
	Poaceae≥35 μm	0	0.775194	0	0	0	0.657895	0	0	0	0	1.23457	2.43902	0
	Zea mays	0	0	0	0	0	0.328947	0	0	0	0	0	0	0
	Cyperaceae	2.28311	1.55039	2.06718	1.05541	1.22951	0.328947	1.36364	0.826446	1.1236	4	22.2222	31.7073	34.0206
	Artemisia	0.913242	5.42636	3.61757	9.49868	6.14754	19.4079	6.36364	7.43802	5.61798	2.4	1.23457	0	5.6701
	Taraxacum	0.913242	20.9302	2.32558	5.5409	12.2951	1.31579	7.27273	6.61157	0	15.2	0	12.1951	0.515464
	Aster	2.28311	6.97674	1.55039	2.63852	0.409836	4.93421	5	6.61157	19.1011	2.4	9.87654	1.21951	4.63918
	Calophanoides	0.456621	1.55039	0	0.791557	0	1.31579	0.909091	0.826446	2.24719	0.8	0	1.21951	0
	Polygonaceae	0	0	0	0	0	0	0.454545	0	1.1236	0	0	0	0
	Typha	0	0	0.775194	0	0	0	0.454545	0	0	0	0	0	0
	Veratrum	0	0	0	0	0	0	0.454545	0	0	0	0	0	0
	Labiatae	0	0	0	0	0	0	0	0	0	0	1.23457	0	0
	Undetermined pollen	0.456621	0	0.516796	1.31926	3.68852	0.657895	1.36364	0.826446	3.37079	0.8	2.46914	0	5.15464
	Selaginellaceae	1.55039	0.456621	1.55039	0	0	0.328947	0.454545	0	3.37079	0	2.46914	0	1.03093
	Dicranopteris	1.55039	0	3.10078	0.263852	0	1.31579	0.454545	0	5.61798	1.6	3.7037	6.09756	0
	Gleicheniaceae	9.30233	4.10959	5.68475	4.74934	6.14754	2.63158	3.63636	3.30579	10.1124	4	9.87654	2.43902	2.57732
	Pteris	0.775194	0.913242	0.775194	0.527704	2.04918	0.328947	1.36364	0	0	3.2	1.23457	7.31707	0
	Polypodiaceae	14.7287	3.19635	6.97674	2.90237	5.32787	2.96053	2.27273	4.95868	2.24719	4	0	6.09756	1.03093
	Lycopodiaceae	0	0	1.03359	0	0	0	0	0	0	0	0	0	0
	Davalliaceae	0	0	0	0	0	0	0.909091	0	0	0	0	0	0
	Hymenophyllaceae	0	0.456621	0.258398	0	0	0	0	0	0	0	0	0	0
	Cibotium	3.10078	0.456621	0.258398	0.263852	0	0.657895	0	0.826446	0	1.6	0	2.43902	0
	Coniogramme	0	0	0.258398	0	0	0	0	0	0	0	0	0	0
	Undetermined triletes	0.775194	0.456621	0.516796	0.263852	0	0.657895	0	0	0	4	0	3.65854	0
	Undetermined monoletes	0	0	0	0.263852	0	0	0	0	2.24719	0	0	1.21951	0
	Concentricystes	4.65116	0.913242	1.29199	0	1.22951	1.64474	0	0.826446	1.1236	4	6.17284	10.9756	5.15464
	Zygnema	0	0	0	0	0	0	0.454545	0	0	0	0	0	0.515464
	Spirogyra	1.55039	0	0	0	0	0	0	0	0	0	0	0	0
	Fungal spores	74.4186	147.489	129.457	19.5251	82.7869	9.53947	31.3636	33.8843	124.719	82.4	309.877	858.537	304.124
	Pollen concentation	18314.1	41964.3	26428.5	36473.8	46872.3	51985.2	40043.9	19169.6	8493.08	5069.72	2275.25	2123.6	1344.34
	Note: Pollen percentages were calculated based on the sum of terrestrial pollen grains. The dataset of pollen percentages (designated in blue) was used for Pearson correlation analysis.
